# Supplementary material for: Inhibition of SP1 by the mithramycin analog EC-8042 efficiently targets tumor initiating cells in sarcoma
Source: Oncotarget. 2016 Apr 18;7(21):30935–50. doi: 10.18632/oncotarget.8817 (PMC5058729; doi:10.18632/oncotarget.8817)
Supplement: Supplementary file 2 [file oncotarget-07-30935-s002.xlsx]

## Sheet: Hoja1
		Table S2. Cancer Stem Cell RT-PCR array
Gene information					Ct Values
UniGene	RefSeq	Symbol	Description	Gene Name	Control samples (DMSO)			EC-8042			Doxorubicin
A01	Hs.404102	NM_178559	ABCB5	ATP-binding cassette, sub-family B (MDR/TAP), member 5	>35	34.6279	>35	>35	>35	>35	31.9582	33.6601
A02	Hs.480218	NM_004827	ABCG2	ATP-binding cassette, sub-family G (WHITE), member 2	26.5623	25.8556	26.3505	29.1954	27.8552	28.222	24.7645	25.2814
A03	Hs.740441	NM_001627	ALCAM	Activated leukocyte cell adhesion molecule	19.924	19.4236	19.8059	21.9262	20.2757	20.529	19.328	19.4129
A04	Hs.76392	NM_000689	ALDH1A1	Aldehyde dehydrogenase 1 family, member A1	32.7916	>35	>35	>35	32.6425	32.9032	29.926	30.6586
A05	Hs.367437	NM_000051	ATM	Ataxia telangiectasia mutated	25.4814	26.2741	26.6595	28.74	26.2785	26.5333	25.1748	25.7584
A06	Hs.434961	NM_000332	ATXN1	Ataxin 1	28.6991	28.4032	28.8018	33.6357	30.5612	30.8196	27.0017	27.4999
A07	Hs.590970	NM_001699	AXL	AXL receptor tyrosine kinase	22.1844	20.2628	20.6401	24.5307	22.9891	23.3752	20.4445	20.7422
A08	Hs.731287	NM_005180	BMI1	BMI1 polycomb ring finger oncogene	22.4575	22.1879	22.5626	23.3419	22.7362	22.9828	20.6486	20.8251
A09	Hs.473163	NM_001719	BMP7	Bone morphogenetic protein 7	>35	>35	>35	>35	>35	>35	33.8083	32.5538
A10	Hs.644105	NM_013230	CD24	CD24 molecule	30.8227	32.0109	32.541	34.5124	32.7547	33.1329	28.9334	29.754
A11	Hs.374990	NM_001773	CD34	CD34 molecule	30.6677	>35	>35	32.604	31.6104	31.8647	31.7236	31.7661
A12	Hs.479214	NM_001775	CD38	CD38 molecule	29.876	30.7569	31.247	33.9773	31.4822	31.7263	28.5148	28.6418
B01	Hs.502328	NM_000610	CD44	CD44 molecule (Indian blood group)	18.5659	19.2979	19.6762	21.8262	19.8906	20.2547	17.8129	17.9492
B02	Hs.595920	NM_001274	CHEK1	CHK1 checkpoint homolog (S. pombe)	23.5067	23.7306	24.1915	25.3551	25.2039	25.4602	22.8177	22.9658
B03	Hs.129452	NM_004392	DACH1	Dachshund homolog 1 (Drosophila)	33.3258	>35	>35	>35	33.6796	33.9402	31.4106	30.4897
B04	Hs.631988	NM_001954	DDR1	Discoidin domain receptor tyrosine kinase 1	27.3181	27.7337	28.2348	29.4137	30.9501	31.3326	24.3458	24.7067
B05	Hs.40499	NM_012242	DKK1	Dickkopf homolog 1 (Xenopus laevis)	22.2266	20.5833	20.9585	25.1833	24.6514	24.8998	19.7554	20.3698
B06	Hs.379912	NM_005618	DLL1	Delta-like 1 (Drosophila)	31.8028	32.9332	33.4415	30.8698	32.6323	32.8896	28.8731	28.8607
B07	Hs.511076	NM_019074	DLL4	Delta-like 4 (Drosophila)	>35	32.9996	33.5245	29.377	33.8734	34.2562	26.3164	26.1849
B08	Hs.202672	NM_001379	DNMT1	DNA (cytosine-5-)-methyltransferase 1	22.2967	22.271	22.6327	26.7879	25.8587	26.2399	21.5031	21.8259
B09	Hs.419815	NM_001963	EGF	Epidermal growth factor	28.7732	28.7998	29.2949	30.5143	29.4734	29.7323	28.3596	29.0042
B10	Hs.76753	NM_000118	ENG	Endoglin	21.5015	20.2373	20.6221	24.3496	22.9611	23.3279	20.8525	21.1893
B11	Hs.542050	NM_002354	EPCAM	Epithelial cell adhesion molecule	26.8474	26.4069	26.7873	28.4381	26.4499	26.6989	26.3763	26.5091
B12	Hs.446352	NM_004448	ERBB2	V-erb-b2 erythroblastic leukemia viral oncogene homolog 2, neuro/glioblastoma derived oncogene homolog (avian)	25.9884	25.3039	25.6966	28.1703	29.333	29.5929	25.4701	26.1133
C01	Hs.39925	NM_000126	ETFA	Electron-transfer-flavoprotein, alpha polypeptide	20.61	21.4986	21.8709	22.5755	19.9438	20.3033	20.305	20.4539
C02	Hs.533683	NM_000141	FGFR2	Fibroblast growth factor receptor 2	>35	>35	>35	>35	>35	>35	34.3197	33.4386
C03	Hs.514038	NM_004475	FLOT2	Flotillin 2	22.8507	22.5684	22.9526	24.4548	24.2566	24.512	21.8772	22.4519
C04	Hs.155651	NM_021784	FOXA2	Forkhead box A2	>35	>35	>35	31.5786	>35	>35	32.5933	33.729
C05	Hs.59368	NM_032682	FOXP1	Forkhead box P1	24.7592	25.6933	26.1851	30.4735	29.5362	29.789	25.7933	26.3282
C06	Hs.173859	NM_003507	FZD7	Frizzled family receptor 7	28.5033	28.1712	28.5547	26.6274	29.2579	29.5141	24.5806	24.2364
C07	Hs.524134	NM_002051	GATA3	GATA binding protein 3	28.3331	28.9473	29.4602	31.8453	32.1545	32.4329	28.3727	28.796
C08	Hs.445733	NM_002093	GSK3B	Glycogen synthase kinase 3 beta	22.6305	22.5045	22.8916	26.0048	25.5793	25.8385	22.6383	22.925
C09	Hs.88556	NM_004964	HDAC1	Histone deacetylase 1	22.5291	22.3605	22.7331	24.7842	23.8816	24.2465	21.4929	21.8046
C10	Hs.504609	NM_002165	ID1	Inhibitor of DNA binding 1, dominant negative helix-loop-helix protein	21.194	21.1789	21.5928	24.6337	21.2771	21.5426	20.973	21.6719
C11	Hs.597664	NM_001556	IKBKB	Inhibitor of kappa light polypeptide gene enhancer in B-cells, kinase beta	23.3157	23.7853	24.2816	27.514	26.904	27.2748	23.2357	23.562
C12	Hs.624	NM_000584	IL8	Interleukin 8	16.4429	17.7139	18.1779	19.7552	17.1478	17.3822	18.3237	18.8286
D01	Hs.482077	NM_002203	ITGA2	Integrin, alpha 2 (CD49B, alpha 2 subunit of VLA-2 receptor)	20.4222	20.5888	20.9572	24.5221	23.0109	23.3795	21.1921	21.5569
D02	Hs.440955	NM_000885	ITGA4	Integrin, alpha 4 (antigen CD49D, alpha 4 subunit of VLA-4 receptor)	23.861	23.8434	24.3371	26.0155	24.2092	24.4646	22.5255	22.6669
D03	Hs.133397	NM_000210	ITGA6	Integrin, alpha 6	22.5598	22.2615	22.6653	24.7119	22.7265	22.9841	20.9058	21.2847
D04	Hs.643813	NM_002211	ITGB1	Integrin, beta 1 (fibronectin receptor, beta polypeptide, antigen CD29 includes MDF2, MSK12)	18.8501	18.8252	19.3108	20.1431	17.5942	17.8464	17.5804	17.5972
D05	Hs.626544	NM_000214	JAG1	Jagged 1	20.1985	20.4794	20.8613	24.4482	24.3965	24.6443	19.3402	19.7197
D06	Hs.656213	NM_004972	JAK2	Janus kinase 2	25.5798	26.1739	26.5587	29.3615	29.773	30.1453	25.1718	25.5477
D07	Hs.479754	NM_000222	KIT	V-kit Hardy-Zuckerman 4 feline sarcoma viral oncogene homolog	29.5916	29.6479	30.1095	32.6978	30.6045	30.8628	26.419	27.4109
D08	Hs.1048	NM_003994	KITLG	KIT ligand	24.678	24.4129	24.8012	26.8868	25.7751	26.1361	21.736	22.2683
D09	Hs.567674	NM_173484	KLF17	Kruppel-like factor 17	32.1387	32.2602	32.6573	30.6974	31.2143	31.4831	29.9908	31.1969
D10	Hs.376206	NM_004235	KLF4	Kruppel-like factor 4 (gut)	23.5674	23.5157	23.9194	24.6992	24.3457	24.5994	22.2092	22.8159
D11	Hs.549084	NM_004690	LATS1	LATS, large tumor suppressor, homolog 1 (Drosophila)	25.4698	25.2421	25.6471	27.9728	27.2326	27.5015	23.5511	23.8971
D12	Hs.86154	NM_024674	LIN28A	Lin-28 homolog A (C. elegans)	30.4405	30.8936	31.3907	29.8491	27.8663	28.2389	29.0205	29.5201
E01	Hs.23616	NM_001004317	LIN28B	Lin-28 homolog B (C. elegans)	26.2733	26.7259	27.216	29.5473	30.4137	30.6666	26.6462	27.2124
E02	Hs.631951	NM_014757	MAML1	Mastermind-like 1 (Drosophila)	24.2442	24.2325	24.6229	27.8163	28.8724	29.2452	23.9483	24.3019
E03	Hs.306178	NM_006343	MERTK	C-mer proto-oncogene tyrosine kinase	27.4845	29.9383	30.4275	28.9338	29.6032	29.8546	28.1625	27.9495
E04	Hs.712553	NM_021950	MS4A1	Membrane-spanning 4-domains, subfamily A, member 1	>35	>35	>35	>35	>35	>35	>35	33.603
E05	Hs.89603	NM_001018016	MUC1	Mucin 1, cell surface associated	26.9329	27.2831	27.6973	29.4692	28.2759	28.5352	25.9927	26.6471
E06	Hs.202453	NM_002467	MYC	V-myc myelocytomatosis viral oncogene homolog (avian)	19.6066	19.7895	20.2699	24.332	23.4378	23.6859	19.5385	19.794
E07	Hs.25960	NM_005378	MYCN	V-myc myelocytomatosis viral related oncogene, neuroblastoma derived (avian)	>35	>35	>35	>35	33.1661	33.4261	34.0069	33.559
E08	Hs.635882	NM_024865	NANOG	Nanog homeobox	>35	>35	>35	34.5076	>35	>35	31.8101	31.696
E09	Hs.618430	NM_003998	NFKB1	Nuclear factor of kappa light polypeptide gene enhancer in B-cells 1	23.7672	23.5114	23.9032	26.8515	27.8019	28.1748	23.3616	23.723
E10	Hs.709191	NM_000625	NOS2	Nitric oxide synthase 2, inducible	>35	31.9138	32.3743	30.3493	>35	>35	30.7378	30.7074
E11	Hs.495473	NM_017617	NOTCH1	Notch 1	26.3809	27.7062	28.1997	33.988	>35	>35	25.4721	25.5291
E12	Hs.487360	NM_024408	NOTCH2	Notch 2	25.3999	26.6563	27.1296	26.3462	23.8344	24.1878	21.5315	21.3667
F01	Hs.376675	NM_000442	PECAM1	Platelet/endothelial cell adhesion molecule	29.7158	30.8818	31.3842	31.5658	29.354	29.6149	28.8554	28.5696
F02	Hs.491582	NM_000930	PLAT	Plasminogen activator, tissue	19.8237	20.8143	21.31	23.9104	22.4497	22.7359	21.2228	21.93
F03	Hs.466871	NM_002659	PLAUR	Plasminogen activator, urokinase receptor	20.845	21.2939	21.6672	22.6439	22.3965	22.6428	20.5692	20.5688
F04	Hs.249184	NM_002701	POU5F1	POU class 5 homeobox 1	29.6175	30.4149	30.8466	31.476	30.7316	31.0096	27.2579	27.859
F05	Hs.614734	NM_006017	PROM1	Prominin 1	33.8358	>35	>35	34.7675	>35	>35	30.5289	30.8257
F06	Hs.494538	NM_000264	PTCH1	Patched 1	32.2316	32.0964	32.5674	34.4024	>35	>35	28.3901	27.9063
F07	Hs.654514	NM_002838	PTPRC	Protein tyrosine phosphatase, receptor type, C	>35	>35	>35	33.8913	34.2008	34.4586	>35	>35
F08	Hs.706933	NM_021818	SAV1	Salvador homolog 1 (Drosophila)	23.9196	24.7649	25.2278	24.7834	23.9517	24.3178	21.5771	21.8326
F09	Hs.369779	NM_012238	SIRT1	Sirtuin 1	23.821	24.4478	24.8424	26.2991	26.4192	26.672	22.2772	22.6541
F10	Hs.437846	NM_005631	SMO	Smoothened, frizzled family receptor	33.9934	33.2201	33.6231	31.6113	33.7234	33.983	31.9794	30.4866
F11	Hs.48029	NM_005985	SNAI1	Snail homolog 1 (Drosophila)	29.8849	29.3706	29.8523	26.686	27.3649	27.6536	25.9227	25.3487
F12	Hs.732963	NM_003106	SOX2	SRY (sex determining region Y)-box 2	27.5508	27.6539	28.1269	29.4015	31.5138	31.7718	29.3185	28.8869
G01	Hs.463059	NM_003150	STAT3	Signal transducer and activator of transcription 3 (acute-phase response factor)	22.3682	22.1766	22.5626	24.7638	23.6999	23.9481	20.5547	20.7173
G02	Hs.409911	NM_000116	TAZ	Tafazzin	25.2666	24.8992	25.3956	27.4462	28.753	29.0096	24.9842	25.5391
G03	Hs.494622	NM_004612	TGFBR1	Transforming growth factor, beta receptor 1	24.3706	24.5879	24.9714	24.9558	25.3068	25.5619	22.8785	22.9971
G04	Hs.644697	NM_006288	THY1	Thy-1 cell surface antigen	26.7882	28.1713	28.5775	27.4045	28.4261	28.6879	22.7655	23.0204
G05	Hs.644998	NM_000474	TWIST1	Twist homolog 1 (Drosophila)	24.7333	24.1856	24.5862	26.3294	28.1569	28.4171	22.3558	22.6299
G06	Hs.422585	NM_057179	TWIST2	Twist homolog 2 (Drosophila)	31.399	27.6793	28.1516	31.2184	28.5249	28.7812	23.7692	23.4658
G07	Hs.249441	NM_003390	WEE1	WEE1 homolog (S. pombe)	26.0418	25.1112	25.5844	25.8704	25.8579	26.205	22.2134	22.2566
G08	Hs.248164	NM_005430	WNT1	Wingless-type MMTV integration site family, member 1	>35	33.7294	34.212	31.6566	>35	>35	30.5746	29.5479
G09	Hs.484047	NM_015238	WWC1	WW and C2 domain containing 1	25.3214	25.6373	26.086	28.6163	28.669	28.9326	23.4569	24.3124
G10	Hs.503692	NM_006106	YAP1	Yes-associated protein 1	23.5122	22.1591	22.5764	24.8068	24.5281	24.7837	20.6803	20.8865
G11	Hs.124503	NM_030751	ZEB1	Zinc finger E-box binding homeobox 1	23.1421	23.1684	23.579	26.6117	25.6303	25.8925	23.6855	23.8172
G12	Hs.34871	NM_014795	ZEB2	Zinc finger E-box binding homeobox 2	25.0093	26.4046	26.8235	26.9778	26.2429	26.4979	23.4259	23.4983
H01	Hs.520640	NM_001101	ACTB	Actin, beta	16.6831	15.4701	15.8402	17.4893	16.8164	17.154	15.2753	15.3364
H02	Hs.534255	NM_004048	B2M	Beta-2-microglobulin	18.1931	19.0205	19.5009	18.7514	16.1239	16.3738	16.73	17.1736
H03	Hs.544577	NM_002046	GAPDH	Glyceraldehyde-3-phosphate dehydrogenase	16.934	16.8431	17.3199	18.3252	18.2723	18.5198	16.2625	16.5246
H04	Hs.412707	NM_000194	HPRT1	Hypoxanthine phosphoribosyltransferase 1	22.5671	23.5337	23.9056	25.0245	23.2257	23.4725	22.3249	22.5496
H05	Hs.546285	NM_001002	RPLP0	Ribosomal protein, large, P0	16.7745	16.6735	17.1317	17.4312	15.3402	15.579	15.7555	16.1617
